# Supplementary material for: Hypervesiculation Meets Sec-Targeting: Enhancing Heterologous Protein Loading in Salmonella Typhi Outer Membrane Vesicles for Delivery and Immune Response
Source: Int J Mol Sci. 2025 Apr 29;26(9):4223. doi: 10.3390/ijms26094223 (PMC12072155; doi:10.3390/ijms26094223)
Supplement: Supplementary file 1 [file ijms-26-04223-s001.zip]

Archive with 1 entries (1 files):
- ijms-3520516-supplementary.pdf
